# Supplementary material for: Human antibodies targeting a Mycobacterium transporter protein mediate protection against tuberculosis
Source: Nat Commun. 2021 Jan 27;12:602. doi: 10.1038/s41467-021-20930-0 (PMC7840946; doi:10.1038/s41467-021-20930-0)
Supplement: Supplementary file 3 — Source Data [file 41467_2021_20930_MOESM3_ESM.xlsx]

## Sheet: Figure 1
Figure 1
Fig. 1a H37Rv			Fig. 1b CD1551			Fig. 1c H37Ra lysate			Fig. 1c H37Ra cell wall			Fig. 1d PstS1			Fig. 1e Ag85b			Fig. 1f ESAT6/CFP10			Fig. 1g MS			Fig. 1h Hbha
Active TB	Healthy		Active TB	Healthy		Active TB	Healthy		active TB	healthy		Active TB	Healthy		Active TB	Healthy		Active TB	Healthy		Active TB	Healthy		Active TB	Healthy
0.948	0.615		1.051	0.946		1.143	0.867		0.897	1.258		0	-0.081		-0.502	0.06		-0.429	0.039		-0.131	0.083		0	-0.156
1.747	0.472		1.234	0.722		1.28	0.69		1.624	0.821		1.315	0.002		0.461	0.085		0.706	0.105		0.459	0.129		0.474	-0.157
1.372	0.429		1.126	0.648		0.961	0.664		1.047	1.053		0.471	-0.036		0.549	0.051		0.749	0.049		0.81	0.099		-0.008	-0.153
2.738	0.061		2.64	0.078		1.838	0.065		2.863	0.089		3.087	-0.049		0.871	-0.032		0.579	-0.055		0.748	-0.039		0.308	-0.042
2.232	0.417		2.122	0.639		1.809	0.672		2.481	1.031		0.34	-0.085		1.002	0.018		0.591	-0.051		0.401	0.028		-0.044	-0.176
1.456	0.402		1.301	0.606		0.893	0.636		1.564	0.241		1.348	-0.314		1.266	-0.234		0.087	-0.017		-0.044	-0.338		-0.124	-0.396
1.032	0.682		0.888	1.059		1.244	0.821		1.238	1.11		0.257	-0.101		0.431	-0.113		0.166	-0.073		0.146	-0.151		-0.093	-0.263
0.643	0.351		0.538	0.538		0.86	0.832		1.042	0.702		-0.324	0.477		-0.502	0.546		-0.128	0.46		-0.316	0.653		0	0.19
2.176			2.236			1.163	0.4		2.461	0.513		2.346	0.361		0.455	0.338		1.008	0.522		0.498	0.341		0.306	0.006
2.031	0.374		1.866	0.317		0.986	0.517		2.022	0.513		-0.253	0.13		-0.313	0.042		-0.205	0.046		-0.4	0.092		-0.296	-0.053
1.498	0.209		1.394	0.275		1.303	0.431		2.296	0.374		0.474	0.003		-0.014	-0.047		0.171	-0.016		-0.093	-0.057		0.269	0.057
0.695	0.181		0.634	0.521		1.078	0.281		1.047	0.532		-0.098	0.045		0.01	-0.051		0.153	-0.034		-0.079	-0.077		-0.378	0.051
2.261	0.33		1.83	0.369		1.128	0.472		2.004	0.387		-0.306	-0.029		-0.38	-0.179		-0.406	-0.178		-0.12	-0.138		-0.402	-0.019
1.537	0.236		1.781	0.686		0.995	0.713		1.822	1.118		-0.341	0.105		-0.333	0.071		0.441	0.065		-0.387	0.12		-0.397	-0.146
2.893	0.435		2.779	0.738		2.313	0.68		3.207	0.671		2.073	0.271		0.665	0.224		-0.161	0.343		-0.22	0.23		-0.347	0.09
0.442	0.463		0.451	0.884		0.642	0.804		0.459	1.186		-0.447	0.698		-0.095	0.277		-0.254	0.437		-0.127	-0.119		-0.053	0.157
0.972	0.567		0.91	0.175		0.608	0.581		0.885	0.675		-0.316	0.109		-0.059	-0.018		0.344	-0.02		-0.007	0.097		-0.376	-0.064
0.792	0.117		0.836	0.356		0.717	0.426		0.963	0.838		0.379	0.056		0.375	0.124		0.221	0.083		0.284	0.168		-0.038	0.014
1.001	0.23		0.658	0.338		0.72	0.382		0.79	0.604		0.512	0.088		0.551	-0.105		0.382	-0.029		0.502	-0.085		0.214	-0.091
1.208	0.238		0.298	0.59		1.211	0.466		1.361	0.601		2.099	0.055		1.431	0.091		0.664	-0.022		0.367	0.055		0.273
1.036			0.974			1.121			1.252			0.293			0.572			0.441			0.558			-0.259
1.884			1.358			1.108			1.178			0.072			0.185			0.283			0.263			0.02
1.561			1.13			0.929			1.615			0.127			-0.002			0.078			-0.117			-0.453
1.343			2.163			0.904			1.699			0.261			0.255			0.871			0.45			0.185
1.373			2.209			1.431			2.747			0.111			0.194			0.262			0.017			0.441
0.725			1.125			1.47			1.304			0.674			0.151			1.526			0.352			-0.117
Fig. 1j
	P.1	P.2	P.3	P.4	P.5	P.6	P.7	P.8	P.9	P.10	P.11	P.12	P.13	P.14	P.15	P.17	P.19	P.20	P.21	P.22	P.24	P.25	P.26	P.27	P.28	P.29
H37Rv-Mtb lysate	0.948	1.747	1.372	2.738	2.232	1.456	1.032	0.643	2.176	2.031	1.498	0.695	2.261	1.537	2.893	0.442	0.972	0.792	1.001	1.208	1.036	1.884	1.561	2.309	2.456	1.344
CD1551-Mtb lysate	1.051	1.234	1.126	2.64	2.122	1.301	0.888	0.538	2.236	1.866	1.394	0.634	1.83	1.781	2.779	0.451	0.91	0.836	0.658	0.298	0.974	1.358	1.13	2.163	2.209	1.125
H37Ra-Mtb attenuated lysate	1.143	1.28	0.961	1.838	1.809	0.893	1.244	0.86	1.163	0.986	1.303	1.078	1.128	0.995	2.313	0.642	0.608	0.717	0.72	1.211	1.121	1.108	0.929	0.904	1.431	1.47
H37Ra-Mtb attenuated cell wall	0.897	1.624	1.047	2.863	2.481	1.564	1.238	1.042	2.461	2.022	2.296	1.047	2.004	1.822	3.207	0.459	0.885	0.963	0.79	1.361	1.252	1.178	1.615	1.699	2.747	1.304
PstS1	0	1.315	0.471	3.087	0.34	1.348	0.257	-0.324	2.346	-0.253	0.474	-0.098	-0.306	-0.341	2.073	-0.447	-0.316	0.379	0.512	2.099	0.293	0.072	0.127	0.261	0.111	0.674
Ag85b	-0.502	0.461	0.549	0.871	1.002	1.266	0.431	-0.502	0.455	-0.313	-0.014	0.01	-0.38	-0.333	0.665	-0.095	-0.059	0.375	0.551	1.431	0.572	0.185	-0.002	0.255	0.194	0.151
Hbha	0	0.474	-0.008	0.308	-0.044	-0.124	-0.093	0	0.306	-0.296	0.269	-0.378	-0.402	-0.397	-0.347	-0.053	-0.376	-0.038	0.214	0.273	-0.259	0.02	-0.453	0.185	0.441	-0.117
MS	-0.131	0.459	0.81	0.748	0.401	-0.044	0.146	-0.316	0.498	-0.4	-0.093	-0.079	-0.12	-0.387	-0.22	-0.127	-0.007	0.284	0.502	0.367	0.558	0.263	-0.117	0.45	0.017	0.352
CFP10/ESAT6	-0.429	0.706	0.749	0.579	0.591	0.087	0.166	-0.128	1.008	-0.205	0.171	0.153	-0.406	0.441	-0.161	-0.254	0.344	0.221	0.382	0.664	0.441	0.283	0.078	0.871	0.262	1.526

## Sheet: Figure 2
Figure 2
	Fig. 2d				Fig. 2g
	Clonal Vh pt004	Not Clonal Vh pt004			Concentration (ug/ml)	P4-9	P4-31	P4-36	P4-107	P4-110	P4-123	P4-141	P4-163	P4-170	MGO.53	PBSx1
	25	16			5	2.955	0.087	2.933	2.516	2.496	2.895	3.115	2.848	2.923	0.065	0.048
	21	9			1.25	2.873	0.058	2.787	2.251	2.078	2.807	2.926	2.783	2.787	0.046	0.043
	21	12			0.3125	2.765	0.052	2.591	1.88	1.383	2.707	2.834	2.629	2.618	0.047	0.045
	21	11			0.0781	2.295	0.048	2.232	1.303	0.592	2.378	2.406	2.219	2.486	0.046	0.049
	19	2			0.0195	1.245	0.049	1.349	0.494	0.187	1.471	1.371	1.285	1.728	0.05	0.047
	19	9			0.0049	0.408	0.053	0.417	0.129	0.072	0.5	0.4	0.402	0.634	0.05	0.057
	17	9			0.0012	0.138	0.059	0.136	0.069	0.058	0.164	0.145	0.149	0.211	0.05	0.052
	56	12			0.0003	0.08	0.056	0.081	0.061	0.064	0.085	0.075	0.071	0.09	0.06	0.064
	52	10
	12	27
	20	46			Fig. 2h
	12	4
	13	16			Concentration (ug/ml)	P4-9	P4-31	P4-36	P4-107	P4-110	P4-123	P4-141	P4-163	P4-170	MGO.53	PBSx1
	23	6			5	0.505	0.092	0.798	0.257	0.218	0.778	0.426	0.984	0.505	0.062	0.06
	25	16			1.25	0.372	0.066	0.755	0.184	0.137	0.5	0.296	0.559	0.466	0.059	0.055
	22	16			0.3125	0.34	0.053	0.691	0.105	0.085	0.44	0.322	0.461	0.423	0.045	0.052
		6			0.0781	0.268	0.049	0.541	0.065	0.059	0.397	0.25	0.387	0.39	0.046	0.053
		7			0.0195	0.149	0.052	0.327	0.059	0.055	0.235	0.163	0.205	0.256	0.055	0.051
		1			0.0049	0.076	0.05	0.115	0.052	0.055	0.096	0.089	0.089	0.101	0.048	0.049
		12			0.0012	0.06	0.056	0.064	0.053	0.055	0.064	0.06	0.061	0.066	0.054	0.057
		7			0.0003	0.064	0.054	0.052	0.056	0.061	0.055	0.049	0.055	0.062	0.06	0.068
		25
		25
		6			Fig. 2i
		21
		2			Concentration (ug/ml)	P4-9	P4-31	P4-36	P4-107	P4-110	P4-123	P4-141	P4-163	P4-170	MGO.53	PBSx1
		24			5	0.247	0.065	0.547	0.112	0.11	0.483	0.164	0.725	0.283	0.067	0.055
		28			1.25	0.173	0.06	0.548	0.088	0.083	0.285	0.143	0.327	0.233	0.061	0.059
		16			0.3125	0.154	0.069	0.481	0.07	0.069	0.202	0.134	0.221	0.202	0.053	0.06
		12			0.0781	0.116	0.055	0.342	0.06	0.063	0.178	0.106	0.169	0.166	0.055	0.057
		6			0.0195	0.081	0.059	0.231	0.064	0.059	0.117	0.08	0.113	0.112	0.06	0.057
		26			0.0049	0.059	0.057	0.107	0.055	0.059	0.068	0.063	0.07	0.068	0.057	0.054
		3			0.0012	0.061	0.055	0.065	0.058	0.055	0.056	0.063	0.054	0.056	0.057	0.056
		18			0.0003	0.052	0.061	0.052	0.055	0.056	0.053	0.053	0.058	0.058	0.057	0.059
		30
		24
		4			Fig. 2j
		19
		12				PstS1		H37Rv		CDC1551		PstS1		H37Rv		CDC1551
		7				p4-36	p4-36GL	p4-36	p4-36GL	p4-36	p4-36GL	p4-163	p4-163GL	p4-163	p4-163GL	p4-163	p4-163GL
		29			AUC	14.85	15.03	3.823	0.9568	6.816	2.386	14.99	0.5098	1.806	0.4436	3.894	0.4782
		26			Normalized score	1	1.01	1	0.25	1	0.35	1	0.03	1	0.25	1	0.12
		9
		5
		7
		11
		33
		14
		12
		10
		14
		5
		5
		22
		7
		41
		27
		14
		22
		11
		43
		11
		25
		16
		0
		23
		17
		35
		24
		11
		16
		19
		8
		38
		4
		13
		12
		1
		13
		21
		4
		15
		10
		14
		14

## Sheet: Figure 3
Figure 3
Fig. 3b
PBS	163 0.2	163 1	163 5	36 0.2	36 1	36 5
900000	880000	960000	440000	880000	550000	680000
1240000	840000	740000	520000	600000	725000	820000
1160000	540000	620000		700000	780000	960000
Fig. 3c.
PBS	MGO53-5	P4-36-0.2	P4-36-5	P4-163-0.2	P4-163-5	P4-31-0.2	P4-31-5	P4-141-0.2	P4-141-5
860000	900000	580000	680000	500000	800000	940000	770000	750000	960000
920000	760000	720000	780000	610000	810000	970000	940000	1000000	990000
960000	640000	710000	540000	790000	740000	920000	700000	700000	760000
Fig. 3d
1st experiment
PBS	MGO53	P36-WT	P36-N297	P163-WT	P163-N297
279000	382000	244000	214000	206000	319000
306000	396000	206000	193000	228000	240000
344000	322000	198000		179000	289000
2nd experiment
PBS	MGO53	P36-WT	P36-N297	P163-WT	P163-N297
271000	322000	196000	266000	215000	158000
274000	361000	201000	210000	212000	279000
348000	371000	186000	320000	196000	234000
Fig. 3e
PBS	MGO53 blank	P36 blank	P163 blank	MGO53TD	P36TD	P163TD	MGO53CD4D	P36CD4D	P163CD4D	MGO53CD8D	P36CD8D	P163CD8D	MGO53 anti-HLA	P36 anti-HLA	P163 anti-HLA	MGO53 CD16	P36CD16	P163CD16	MGO53 CD16+CD32	P36 CD16+CD32	P163 CD16+CD32
0.945736	0.697674	0.45969	0.612403	0.682171	0.346512	0.511628	0.868217	0.506202	0.428682	0.666667	0.689922	0.635659	0.627907	0.488372	0.728682	0.937984	0.472868	0.627907	0.79845	0.769767	0.875969
1.05426	0.922481	0.627907	0.565891	0.906977	0.550388	0.426357	0.573643	0.643411	0.364341	0.782946	0.614729	0.488372	0.656589	0.612403	0.643411	0.635659	0.643411	0.604651	0.906977	0.945736	0.72093
1.04598	1.26437	0.637931	0.724138	0.781609	0.655172	0.683908	0.482759	0.614943	0.494253	0.942529	0.741379	0.413793	0.810345	0.632184	0.810345	0.908046	0.689655	0.706897	0.655172	0.66092	0.787356
0.954023	1.04023	0.724138	0.798851	0.867816	0.568966	0.603448	0.752874	0.563218	0.54023	0.856322	0.609195	0.455939	1.00766	0.511494	0.741379	0.787356	0.536207	0.482759	0.850575	0.775862	0.62069
0.983945	0.988532	0.766055	0.75	0.630734	0.610092		0.669725	0.477064		0.857798	0.616972			0.704128
1.0344	0.931193	0.518349	0.786697	0.951835	0.270642		1.0367	0.715596		0.91055	0.555046		0.821101	0.607798
0.981651		0.568807	0.623853	0.756881	0.133028		0.761468	0.738532		0.811927	0.885321		1.10321	0.784404
0.900969													1.08504	0.681378
0.988159													1.14962	0.413348	0.723358
1.11087													0.781485	0.597417	0.703983

## Sheet: Figure 4
Fig. 4
Fig. 4e
PstS1										Psts1 K268E
Concentration (ug/ml)	P4-9	P4-36	P4-123	P4-163	P4-170	MGO.53	PBSx1			Concentration (ug/ml)	P4-9	P4-36	P4-123	P4-163	P4-170	MGO.53	PBSx1
1.25	2.966	2.766	2.914	2.927	2.924	0.083	0.079			1.25	0.132	1.58	0.217	0.093	0.078	0.049	0.043
0.3125	3.235	2.868	3.108	3.073	3.079	0.058	0.076			0.3125	0.082	1.483	0.103	0.055	0.048	0.046	0.045
0.0781	3.096	2.7	3.024	2.928	2.954	0.078	0.088			0.0781	0.053	1.244	0.057	0.046	0.043	0.042	0.041
0.0195	2.02	2.515	2.433	2.63	2.644	0.091	0.076			0.0195	0.05	0.949	0.047	0.046	0.047	0.042	0.043
0.0049	1.708	1.873	1.842	1.5	1.707	0.071	0.066			0.0049	0.056	0.546	0.042	0.042	0.04	0.04	0.041
0.0012	0.671	0.909	0.715	0.681	0.7	0.094	0.077			0.0012	0.049	0.218	0.043	0.04	0.042	0.039	0.042
0.0003	0.194	0.357	0.527	0.325	0.332	0.069	0.086			0.0003	0.053	0.09	0.048	0.052	0.043	0.044	0.043
PstS1 K136E										PstS1 D279A
Concentration (ug/ml)	P4-9	P4-36	P4-123	P4-163	P4-170	MGO.53	PBSx1			Concentration (ug/ml)	P4-9	P4-36	P4-123	P4-163	P4-170	MGO.53	PBSx1
1.25	0.875	0.138	1.132	0.847	0.795	0.053	0.056			1.25	0.327	2.707	0.694	0.239	0.173	0.057	0.053
0.3125	0.723	0.115	0.885	0.75	0.737	0.061	0.056			0.3125	0.196	2.687	0.296	0.143	0.118	0.055	0.057
0.0781	0.528	0.066	0.699	0.586	0.572	0.05	0.049			0.0781	0.099	2.447	0.143	0.08	0.081	0.052	0.063
0.0195	0.417	0.062	0.562	0.521	0.487	0.05	0.055			0.0195	0.072	1.982	0.08	0.072	0.056	0.061	0.054
0.0049	0.299	0.053	0.336	0.288	0.272	0.053	0.059			0.0049	0.066	1.309	0.064	0.066	0.06	0.058	0.056
0.0012	0.144	0.06	0.167	0.148	0.133	0.051	0.049			0.0012	0.06	0.547	0.064	0.055	0.067	0.061	0.056
0.0003	0.09	0.057	0.092	0.07	0.071	0.051	0.052			0.0003	0.067	0.199	0.072	0.06	0.078	0.057	0.061
PstS1 D139A										PstS1 S246G
Concentration (ug/ml)	P4-9	P4-36	P4-123	P4-163	P4-170	MGO.53	PBSx1			Concentration (ug/ml)	P4-9	P4-36	P4-123	P4-163	P4-170	MGO.53	PBSx1
1.25	2.115	1.972	2.044	2.049	2.075	0.056	0.051			1.25	1.424	2.341	1.706	1.527	1.47	0.044	0.049
0.3125	2.09	1.756	2.077	2.064	2.081	0.055	0.052			0.3125	1.336	2.286	1.504	1.34	1.364	0.044	0.044
0.0781	1.958	1.423	1.982	1.986	1.935	0.047	0.047			0.0781	1.119	2.126	1.327	1.202	1.234	0.041	0.043
0.0195	1.6	0.803	1.573	1.399	1.382	0.062	0.05			0.0195	0.936	1.759	1.096	0.842	0.834	0.044	0.049
0.0049	0.952	0.447	0.91	0.791	0.806	0.049	0.059			0.0049	0.551	0.987	0.669	0.577	0.535	0.045	0.041
0.0012	0.379	0.144	0.389	0.313	0.313	0.064	0.054			0.0012	0.227	0.41	0.294	0.218	0.21	0.044	0.043
0.0003	0.144	0.072	0.16	0.128	0.144	0.05	0.051			0.0003	0.099	0.16	0.105	0.079	0.085	0.042	0.041
PstS1 D140A
Concentration (ug/ml)	P4-9	P4-36	P4-123	P4-163	P4-170	MGO.53	PBSx1
1.25	1.996	1.4	2.124	2.026	2.024	0.222	0.05
0.3125	1.884	1.069	2.025	1.982	1.967	0.172	0.05
0.0781	1.656	0.544	1.817	1.745	1.743	0.129	0.051
0.0195	1.317	0.27	1.522	1.068	1.073	0.074	0.048
0.0049	0.764	0.156	0.877	0.779	0.798	0.065	0.052
0.0012	0.31	0.095	0.416	0.318	0.319	0.057	0.052
0.0003	0.148	0.073	0.169	0.119	0.136	0.056	0.06

## Sheet: Figure 6
	Figure 6
	PBS	MGO53	P4-36-0.5	P4-36-1	P4-163-0.5	P4-163-1	B-36-163
	303000	230000	236000	216000	172000	304000	196000
	280000	291000	305000	187000	259000	257000	255000
	329000	300000	235000	268000	204000	210000	288000
	320000	401000	241000	233000	304000	311000	256000
	403000	383000	263000	319000	208000	291000	241000
	372000	303000	227000	200000	161000	240000	240000

## Sheet: Supplementary Figure 4
	Supplementary Figure 4
	Supplementary Figure 4b				Supplementary Figure 4C
		%
	p4-36	3.27			mCherry only	MGO.53	p4-36	p4-163	p4-170
	p4-163	24.7			0	11622	28612	15416	18053
	p4-170	13.3
	mGO53	1.62
	No antibody	0

## Sheet: Supplementary Figure 5
	Supplementary Figure 5
	Supplementary Figure 5c
	Concentration (ug/ml)	P4-36	P4-36_GL	P4-36gHCmLC	P4-36mHCgLC	P4-163	P4-163_GL	P4-163gHCmLC	P4-163mHCgLC		MGO.53	PBSX1
	5	3.116	3.142	3.092	3.228	3.095	0.094	1.031	3.174		0.069	0.121
	1.25	2.924	3.03	2.976	2.989	3.023	0.123	0.389	3.07		0.053	0.059
	0.3125	2.893	2.853	2.784	2.894	2.926	0.06	0.131	2.684		0.052	0.053
	0.0781	2.669	2.264	2.584	2.104	2.351	0.052	0.073	1.85		0.069	0.055
	0.0195	1.665	0.854	1.55	0.708	1.029	0.05	0.052	0.552		0.058	0.051
	0.0049	0.879	0.337	0.727	0.271	0.428	0.053	0.051	0.228		0.064	0.064
	0.0012	0.244	0.106	0.198	0.099	0.126	0.059	0.065	0.096		0.07	0.069
	0.0003	0.107	0.062	0.1	0.08	0.085	0.063	0.062	0.076		0.066	0.065
	Supplementary Figure 5d
	Concentration (ug/ml)	P4-36	P4-36_GL	P4-36gHCmLC	P4-36mHCgLC	P4-163	P4-163_GL	P4-163gHCmLC	P4-163mHCgLC	BG18	MGO.53	PBSX1
	5	1.398	0.616	1.409	0.624	0.845	0.1	0.083	1.28	0.088	0.101	0.09
	1.25	1.386	0.45	1.289	0.582	0.767	0.097	0.093	0.66	0.08	0.083	0.073
	0.3125	1.296	0.247	1.279	0.351	0.723	0.079	0.086	0.345	0.095	0.079	0.073
	0.0781	1.087	0.185	1.088	0.19	0.525	0.092	0.076	0.17	0.088	0.089	0.088
	0.0195	0.68	0.103	0.628	0.109	0.282	0.074	0.073	0.105	0.096	0.083	0.094
	0.0049	0.245	0.082	0.227	0.094	0.114	0.067	0.083	0.082	0.086	0.086	0.097
	0.0012	0.137	0.081	0.11	0.077	0.105	0.085	0.082	0.093	0.092	0.1	0.089
	0.0003	0.101	0.094	0.111	0.091	0.082	0.066	0.087	0.093	0.086	0.086	0.093
	Supplementary Figure 5e
	Concentration (ug/ml)	P4-36	P4-36_GL	P4-36gHCmLC	P4-36mHCgLC	P4-163	P4-163_GL	P4-163gHCmLC	P4-163mHCgLC	BG18	MGO.53	PBSX1
	5	0.852	0.246	0.995	0.239	0.421	0.102	0.09	1.249	0.079	0.083	0.056
	1.25	0.749	0.174	0.865	0.179	0.353	0.085	0.069	0.388	0.058	0.059	0.048
	0.3125	0.645	0.125	0.744	0.132	0.259	0.069	0.059	0.138	0.05	0.052	0.044
	0.0781	0.538	0.079	0.6	0.085	0.221	0.066	0.062	0.09	0.065	0.056	0.064
	0.0195	0.328	0.059	0.353	0.068	0.108	0.062	0.07	0.069	0.079	0.072	0.066
	0.0049	0.154	0.065	0.157	0.058	0.079	0.062	0.066	0.072	0.063	0.064	0.06
	0.0012	0.084	0.06	0.075	0.065	0.062	0.058	0.06	0.068	0.057	0.061	0.063
	0.0003	0.073	0.064	0.068	0.06	0.061	0.062	0.059	0.067	0.064	0.061	0.062

## Sheet: Supplementary Figure 9
	Supplementary Figure 9
	Experiment 1
	PBS	MGO53	P36-WT	P163-WT	P170-WT
	279000	382000	244000	206000	170000
	306000	396000	206000	228000
	344000	322000	198000	179000	189000
	Experiment 2
	PBS	MGO53	P36-WT	P163-WT	P170-WT
	271000	322000	196000	215000	234000
	274000	361000	201000	212000	212000
	348000	371000	186000	196000	198000
